# Supplementary material for: The Prevalence of Cancer Predisposition Syndromes (CPSs) in Children with a Neoplasm: A Cohort Study in a Central and Eastern European Population
Source: Genes (Basel). 2024 Aug 29;15(9):1141. doi: 10.3390/genes15091141 (PMC11431396; doi:10.3390/genes15091141)
Supplement: Supplementary file 1 [file genes-15-01141-s001.zip]

Archive with 1 entries (1 files):
- genes-3154526-supplementary.pdf
